# Supplementary material for: Beached bachelors: An extensive study on the largest recorded sperm whale Physeter macrocephalus mortality event in the North Sea
Source: PLoS One. 2018 Aug 7;13(8):e0201221. doi: 10.1371/journal.pone.0201221 (PMC6080757; doi:10.1371/journal.pone.0201221)
Supplement: S1 Table — NE = Not Examined. NAD = No Abnormalities Detected. NF = Not Found. (XLSX) [file pone.0201221.s001.xlsx]

## Sheet: Sheet1
No.	Country	External observations		Subcutaneous observations			Abdominal cavity							Thoradic cavity			Head and neck
		Skin and blubber1	Other abnormalities	Sub cutis	Muscle	Other	Gastro- intestinal tract1,2	stomach1	Spleen	Liver	Kidney	Genital tract	Other2	Lungs	Heart	Other	Brain	Auditory system	Oral cavity	Other
1	Germany	See parasite section S3	NF	NAD	NAD	NF	NAD	NAD	NE	NE	NAD	NE	NF	NAD	NAD	NF	NE	NE	NE	NF
2	Germany	See parasite section S3	NF	NAD	NAD	NF	NE	NAD	NE	NAD	NAD	NAD	NF	NAD	NE	NF	NE	NE	NAD	hyperaemia, morgagnic bowles in the left eye
3	Germany	NE	NE	NE	NE	NE	NE	NE	NE	NE	NE	NE	NE	NE	NE	NE	NE	NE	NE	NE
4	Germany	Bleedings, lympho-histiocytic steatitis. See also parasite section S3.	NF	NAD	Hyaline myofiber degeneration (Zenker’s degeneration) and rhabdomyolysis	NF	NAD	NAD	NE	NAD	NAD	NAD	NF	NAD	NAD	NAD	NE	NAD	NAD	Lymphoplasmacytic inflammation with partly esonionphilic granulocyte inflammation
5	Germany	See parasite section S3	NF	NAD	Mild caliber variations	NF	NAD	NAD	NAD	NAD	NAD	NAD	NF	NAD	NAD	NAD	NAD	NAD	NAD	NE
6	Netherlands	Focal severe acute dermatitis with intracorneal pustules	NF	NAD	Degeneration	NF	NAD	NAD	NAD	Congestion and intensive centrolobular necrosis	NAD	NAD	NF	Severe pulmonary oedema and intra-alveolar haemorrhages	NAD	NF	NE	NE	NAD	NF
7	Netherlands	Dispersed acute dermatitis	NF	NAD	Extensive muscle damage	NF	NAD	NAD	NAD	NAD	NAD	NAD	NF	NAD	NAD	NF	NE	NE	NAD	NF
8	Netherlands	Focal severe acute dermatitis with intracorneal pustules	NF	NAD	NAD	NF	NAD	NAD	NAD	NAD	NAD	NAD	NF	NAD	NAD	NF	NE	NE	NAD	NF
9	Netherlands	Focal vacuolar degeneration	NF	NAD	Degeneration and extensive muscle damage	NF	NAD	NAD	NAD	Congestion and intensive centrolobular necrosis	NAD	NAD	NF	Severe pulmonary oedema and intra-alveolar haemorrhages	NAD	Mild reactive changes in pulmonary lymph	NE	NE	Focal vacuolar degeneration of palatum durum	Mild reactive changes in pre scapular lymph node
10	Netherlands	Epidermal degeneration and dermal hyperaemia	NF	NAD	NAD	NF	NAD	NAD	NAD	NAD	NAD	NAD	NF	NAD	NAD	NF	NE	NE	Acute haemorrhagic tongue	NF
11	Germany	Congested dermal papillae, focal erosive and ulcerative acute and suppurative dermatitis superfcialis and severe with fresh bleedings with thrombotic arteritis. See also parasite section S3.	NF	NAD	NAD	NF	NAD	NAD	NAD	NAD	NAD	NAD	NF	NAD	NAD	NF	NAD	NAD	NAD	NF
12	Netherlands	NE	NE	NE	NE	NE	NE	NE	NE	NE	NE	NE	NE	NE	NE	NE	NE	NE	NE	NE
13	England	See parasite section S3.	NF	NAD	NAD	NF	NE	NE	NE	NE	NE	NE	NE	NE	NE	NE	NE	NAD	NAD	NF
14	England	See parasite section S3.	NF	NAD	NAD	NF	NE	NE	NE	NE	NE	NE	NE	NE	NE	NE	NE	NAD	NAD	NF
15	England	See parasite section S3.	Large dorsal tear- consistent with explosive release of post-mortem gas build up	NAD	NAD	NF	NAD	NE	NE	NE	NE	NE	NE	NE	NE	NE	NE	NAD	NAD	NF
16	England	See parasite section S3.	NF	NAD	NAD	NF	NAD	NAD	NAD	NAD	NE	NE	NE	NE	NE	NE	NE	NAD	NAD	NF
17	England	NE	Large dorsal tear- consistent with explosive release of post-mortem gas build up	NE	NE	NE	NE	NE	NE	NE	NE	NE	NE	NE	NE	NE	NE	NE	NE	NF
18	Germany	Up to 7 parallel running lines on fluke tip*, oligofocal moderate acute suppurative dermatitis superficialis with congested dermal papillae. See parasite section S3.	NF	NAD	NAD	NF	NAD	NAD	NE	NAD	NAD	NAD	NF	NAD	NAD	NF	NE	NAD	NAD	NF
19	Germany	Congested dermal papillae.	NE	NE	NE	NE	NE	NAD	NE	NE	NE	NE	NE	NE	NE	NE	NE	Ne	Ne	NE
20	Germany	See parasite section S3.	NF	NAD	NAD	NF	NAD	NAD	NE	NAD	NAD	NAD	NF	NAD	NAD	NF	NE	NAD	NAD	NF
21	Germany	Congested dermal papillae with bleeding, focal moderate to severe erosive-ulzerative-suppurative dermatitis superficialis, Lymphoplasmacytic inflammation in the blubber. See also parasite section S3.	NF	Multifocal bleedings	NAD	NF	NAD	NAD	NE	NAD	NAD	NAD	NF	NAD	NAD	NF	NE	NAD	NAD	NF
22	Germany	See parasite section S3.	NE	NAD	Mild to moderate caliber , focal intramuscular protozoencysts without reaction	NF	NAD	NAD	NE	NAD	NAD	NAD	NF	NAD	NAD	NF	NE	NAD	NAD	NF
23	Germany	Three unilateral irregular running lines, with an inter-distance of 6.5 and 5.5 cm*. See also parasite section S3.	NF	NAD	Diffuse acute hemorrhage	NF	NAD	NAD	NE	NAD	NAD	NAD	NF	NAD	NAD	NF	NE	NAD	NAD	NF
24	Germany	Congested dermal papillae, focal lymphoplasmacellular inflammation with single eosinophils. See also parasite section S3.	NF	NAD	NAD	NF	NAD	NAD	NE	NAD	NAD	NAD	NF	Acute diffuse alveolar pulmonary oedema, emphysema and congestion	NAD	NF	NE	NAD	NAD	NF
25	Germany	Congested dermal papillae, see also parasite section S3, ulzerativ-suppurative acute Dermatitis superficialis	NF	NAD	mild caliber variation	NF	NAD	NAD	NE	NE	NE	NAD	NF	NAD	NE	NF	NE	NAD	NAD	NF
26	France	Multifocal diffuse hematoma, oedema and bleedings	Ulcer of 10 cm caudal to the right pectoral fin	NAD	Multifocal diffuse hematoma, oedema and bleedings	NF	NAD	NAD	NAD	NAD	NAD	NAD	NF	Congested	NAD	NF	NAD	NAD	NAD	Ulcers: 1 cm Ø with necrosis in the centre at location 15 cm dorsal to right ear; 10 cm caudal the temporomandibular joint
27	Germany	See parasite section S3	NF	NAD	NAD	NF	NAD	NAD	NE	NAD	NAD	NAD	NF	NAD	NAD	NF	NE	NAD	NAD	NF
28	Germany	Congested dermal papillae and focal pyogranulomatous dermatitis around skin parasite. See also parasite section S3	NF	NAD	mild caliber variation	NF	NAD	NAD	NE	NAD	NAD	NAD	NF	NAD	NAD	NF	NE	NAD	NAD	NF
29	England	See parasite section S3	NF	NAD	NAD	NF	NAD	NAD	NAD	NAD	NE	NE	NE	NE	NE	NE	NE	NAD	NAD	NF
30	Denmark	NE	NE	NE	NE	NE	NE	NE	NE	NE	NE	NE	NE	NE	NE	NE	NE	NE	NE	NE
			*interpreted as rake marks and consistent with inter-teeth distance of killer whales (Orcinus orca)
		1: See parasite section S3
		2: Results on marine debris are reported in: Unger et al. 2016
	NE= Not Examined
	NAD= No Abnormalities Detected
	NF= Not Found
