# Supplementary material for: Beached bachelors: An extensive study on the largest recorded sperm whale Physeter macrocephalus mortality event in the North Sea
Source: PLoS One. 2018 Aug 7;13(8):e0201221. doi: 10.1371/journal.pone.0201221 (PMC6080757; doi:10.1371/journal.pone.0201221)
Supplement: S2 Table — Virological, bacteriological and parasitology results of cases investigated. NE = Not Examined. NF = Not Found. (XLSX) [file pone.0201221.s002.xlsx]

## Sheet: Sheet1
No.	Country	Virology				Bacteriology		Parasitology
		Sample(s)	Morbillivirus	Herpesvirus	Influenza virus	Sample(s)	Brucella sp.	Ectoparasites	blubber	stomachs	intestine
1	Germany	NE	NE	NE	NE	lung, liver, kidney, intestine, mouth	Negative	NF	Mild infections with parasitic cysts (visually identified as Phyllobothrium delphini)	NF	NF
2	Germany	NE	NE	NE	NE	kidney	Negative	NF	Mild infections with parasitic cysts (visually identified as Phyllobothrium delphini)	NF	NF
3	Germany	NE	NE	NE	NE	NE	NE	NE	NE	NE	NE
4	Germany	NE	NE	NE	NE	lung, intestine	Negative	NF	Mild infections with larval stages of Phyllobothrium delphini2, located in caverns, lymphoplasmacellular and eosinophilic steatitis	NF	Bolbosoma capitatum, mild infection5
5	Germany	NE	NE	NE	NE	lung, liver, kidney, spleen, intestine, intestinal nodes, lymph nodes	Negative	NF	Mild infections with larval stages of Phyllobothrium delphini2	NF	Bolbosoma capitatum, mild infection5 and Corynosoma curilensis, mild infection
6	Netherlands	Skin lesion 1-6, lung, liver, kidney, pre scapular lymph node, intestine	Negative	Negative	Negative	lung, liver	Negative	NF	NF	Anisakis sp., mild infection3,4	Bolbosoma capitatum, mild infection5 and Chondracanthus lophii, mild infection (likey secondary through prey: Lophius piscatorius)
7	Netherlands	skin lesion 1-4, lung, kidney	Negative	Negative	Negative	lung, liver, spleen	Negative	NF	Mild infections with parasitic cysts (visually identified as Phyllobothrium delphini)	NF	Bolbosoma capitatum, mild infection5 and Chondracanthus lophii, mild infection (likey secondary through prey: Lophius piscatorius)
8	Netherlands	skin lesion 1-3, lung, kidney, heart, blowhole swab	Negative	Negative	Negative	lung, liver, spleen	Negative	NF	Mild infections with parasitic cysts (visually identified as Phyllobothrium delphini)	Anisakis sp., mild infection3	Bolbosoma capitatum, mild infection5
9	Netherlands	skin lesion 1-4, liver, intestine, lung, pulmonary lymph node, kidney, pre scapular lymph node, testis, heart, n. opticus, oral mucosa lesion 1-2	Negative	Negative	Negative	lung, liver	Negative	NF	NF	Anisakis sp., mild infection3	Bolbosoma capitatum, mild infection5
10	Netherlands	NE	NE	NE	NE	lung, liver, spleen	Negative	NF	NF	NF	Bolbosoma capitatum, mild infection5
11	Germany	NE	NE	NE	NE	lung, liver, kidney, intestine, skin	Negative	NF	Mild infections with larval stages of Phyllobothrium delphini2	Anisakis sp., mild infection3,4	NF
12	Netherlands	NE	NE	NE	NE	NE	NE	NE	NE	NE	NE
13	England	NE	NE	NE	NE	NE	NE	NF	Mild infections with parasitic cysts (visually identified as Phyllobothrium delphini)	NF	NF
14	England	NE	NE	NE	NE	NE	NE	NF	Mild infections with parasitic cysts (visually identified as Phyllobothrium delphini)	NF	NF
15	England	NE	NE	NE	NE	NE	NE	NF	Mild infections with parasitic cysts (visually identified as Phyllobothrium delphini)	NF	NF
16	England	NE	NE	NE	NE	NE	NE	NF	Mild infections with parasitic cysts (visually identified as Phyllobothrium delphini)	Anisakis sp., mild infection	NF
17	England	NE	NE	NE	NE	NE	NE	NE	NE	NF	NF
18	Germany	Blowhole swab	Negative	Positive alphaherpesvirus1	Negative	lung, liver, kidney, intestine, intestinal lymph nodes, swab blowhole	Negative	NF	Mild infections with larval stages of Phyllobothrium delphini2, located in caverns, lymphoplasmacellular and eosinophilic steatitis	NF	Bolbosoma capitatum, mild infection5
19	Germany	Blowhole swab	Negative	Negative	Negative	swab blowhole	Negative	NF	NF	NF	NF
20	Germany	Blowhole swab	Negative	Positive alphaherpesvirus1	Negative	lung, liver, kidney, intestine, intestinal nodes, lymph nodes , Rückenmark, Tupfer Blasloch	Negative	NF	Mild infections with larval stages of Phyllobothrium delphini2	NF	NF
21	Germany	Blowhole swab	Negative	Negative	Negative	liver, spleen, lung, intestine, intestinal lymph nodes, skin, swab blowhole	Negative	NF	Mild infections with larval stages of Phyllobothrium delphini2, located in caverns, lymphoplasmacellular and eosinophilic steatitis	NF	NF
22	Germany	Blowhole swab	Negative	Negative	Negative	lung, liver, kidney, spleen, intestine, intestinal nodes, lymph nodes, swab blowhole	Negative	NF	Mild infections with larval stages of Phyllobothrium delphini2	NF	NF
23	Germany	Blowhole swab	Negative	Negative	Negative	lung, liver, kidney, intestine, swab blowhole	Negative	NF	Mild infections with larval stages of Phyllobothrium delphini2	NF	NF
24	Germany	Blowhole swab	Negative	Positive alphaherpesvirus1	Negative	lung, liver, kidney, spleen, intestine, swab blowhole	Negative	NF	Mild infections with larval stages of Phyllobothrium delphini2, located in caverns, lymphoplasmacellular and eosinophilic steatitis	NF	NF
25	Germany	Blowhole swab	Negative	Negative	Negative	lung, liver, kidney, intestine, intestinal nodes, skin, swab blowhole	Negative	NF	Mild infections with larval stages of Phyllobothrium delphini2	NF	Bolbosoma capitatum, mild infection5 and Corynosoma curilensis, mild infection
26	France	NE	NE	NE	NE	NE	NE	NF	NF	NF	NF
27	Germany	Blowhole swab	Negative	Negative	Negative	lung, liver, kidney, intestine, intestinal nodes, swab blowhole	Negative	NF	Mild infections with larval stages of Phyllobothrium delphini2	NF	NF
28	Germany	Blowhole swab	Negative	Negative	Negative	lung, liver, spleen, intestine, intestinal nodes, Haut, Tupfer Blasloch	Negative	Pennella balaenopterae, one (on head), associated with a severe, pyogranulomatous, deep dermatitis around the anchoring location	Mild infections with larval stages of Phyllobothrium delphini2	NF	NF
29	England	NE	NE	NE	NE	liver, spleen	Negative	NF	Mild infections with parasitic cysts (visually identified as Phyllobothrium delphini)	Anisakis sp., mild infection	NF
30	Denmark	NE	NE	NE	NE	NE	NE	NE	NE	NE	NE
		1.Partial polymerase gene (~175bp) showed to share <77% nucleotide sequence identity with other herpesviruses. Phylogenetic analysis revealed that the three associated herpesviruses cluster together, with two of the sequences (ID no. 18 and 20) appearing to be closer related, exhibiting 93% sequence identity, while the sequence identity with ID no. 24 appeared to be about 80%						2.The morphological classification was supported by the 400 bp sequence yielded by the PCR product that was a 94% match with a P. delphini sequence (Access #: JF506258.1) in GenBank.
								3.Sequencing of the 950 bp PCR products resulted in a 97 % match with both Anisakis simplex sensu stricto and Anisakis pegreffii (Accession#: KT852539.1; A. pegreffii: Accession#: KP335034.1))
								4.five Anisakis sp. specimen from ID no. 11 and three from anID no. 6 were investigated applying RFLP analysis, which revealed two fragment bands (620, 240 bp) after digestion and electrophoresis. This specific band pattern identified the gastric nematodes as Anisakis simplex sensu stricto.
								5.The sequencing of the ITS1 region of Bolbosoma specimens DNA yielded a 334 bp sequence that provided a 99 % match with the Bolbosoma capitatum sequence (Access #: AB706182.1) in GenBank using NCBI Blast.
	NE= Not Examined
	NF= Not Found
