# Supplementary material for: Beached bachelors: An extensive study on the largest recorded sperm whale Physeter macrocephalus mortality event in the North Sea
Source: PLoS One. 2018 Aug 7;13(8):e0201221. doi: 10.1371/journal.pone.0201221 (PMC6080757; doi:10.1371/journal.pone.0201221)
Supplement: S3 Table — Overview of all stranded sperm whales along the North Sea coastline (n = 80) from 1997–2016. (XLSX) [file pone.0201221.s003.xlsx]

## Sheet: Sheet1
Year	Month	Day	# animals	Location	Reference	State
1996	January	25	1	Hulsig, Denmark	pers comm LFJ	Not reported
1996	January	28	6	Cruden Bay, Scotland	CSIP database, Camphuysen and Peet (2006)	Live stranded, died
1996	January	31	1	Norderney, Germany	Stede et al (1996)	Dead stranded, decomposed
1996	February	21	1	Gjerrild Strand, Denmark	pers comm LFJ	Not reported
1996	March	27	16	Rømø , Denmark	Camphuysen and Peet (2006), pers comm (LFJ)	Dead stranded, fresh
1996	July	17	1	Kærgaard Strand, Denmark	pers comm LFJ	Not reported
1996	July		1	Klitmøller, Denmark	pers comm LFJ	Not reported
1997	March	31	1	Airth, Scotland	CSIP database	Live stranded, died
1997	November	27	1	Wassenaar, the Netherlands	Naturalis database	Live stranded, died
1997	November	28	4	Ameland, the Netherlands	Naturalis database	Live stranded, died
1997	December	3	1	Skegness, England	CSIP database	Dead stranded, moderately decomposed
1997	December	3	2	Trinity Sands, Humber Estuary, England	CSIP database	Live stranded, died
1997	December	4	13	Rømø , Denmark	Camphuysen and Peet (2006), pers comm (LFJ)	Live stranded, died
1997	December	4	1	Bremenhaven, Germany	ITAW Database	Not reported
1997	December	4	1	Cuxhaven, Germanry	ITAW Database	Not reported
1998	January	23	6	Westerhever, Germany	ITAW Database	live stranded, 3 died, 3 refloated
1998	August	26	1	Rosehearty, near Fraserburgh, Scotland	CSIP database	Dead stranded, moderately decomposed
2000	June	1	1	Rømø , Denmark	pers comm LFJ	Not reported
2002	January	15	3	Klotzenloch, Germany	ITAW Database	Dead stranded, decomposed
2002	June	28	1	Hopetoun, S. Queensferry, Scotland	CSIP database	Live stranded, died
2003	January	23	1	Breast Sand, near Old Lynn Channel, King's Lynn, England	CSIP database	Dead stranded, moderately decomposed
2003	March	15	1	Canty Bay, North Berwick, Scotland	CSIP database	Dead stranded, moderately decomposed
2003	March	16	1	Firth of Forth, Scotland	CSIP database	Unknown
2003	March	27	1	Oye-Plage, Calais, France	MUMM database	Not reported
2003	April	3	1	on West Sand, off Siffkey Marshes, Blakeney Point, England	CSIP database	Dead, moderately decomposed
2003	May	4	1	Cruden Bay Harbour, Scotland	CSIP database	Dead stranded, decomposed
2003	December	2	2	Norderney, Germany	ITAW Database	Dead stranded
2004	January	29	1	Thornham beach (nr Hunstanton), England	CSIP database	Dead stranded, state unknown
2004	February	26	1	Koksijde, Belgium	MUMM database	Dead stranded, decomposed
2004	March	21	1	Inner Westmark Knock, Breast Sand, the Wash, England	CSIP database	Live stranded, died
2004	June	5	1	Noordpolderzijl, the Netherlands	Naturalis database	Dead stranded, decomposed
2004	June	24	1	Vlieland, the Netherlands	Naturalis database	Dead stranded, decomposed
2004	November	2	2	Richel, the Netherlands	Naturalis database	Live stranded, refloated
2006	February	4	1	Spurn Point, England	CSIP database	Live stranded, died
2006	February	6	2	Gat Sand (ca 3 miles offshore), The Wash	CSIP database	Dead stranded, fresh
2006	February	15	1	Skegness (north shore beach), England	CSIP database	Dead stranded, fresh
2006	March	24	1	Rockend, Forvie, Newburgh, Scotland	CSIP database	Dead stranded, moderately decomposed
2006	December	8	1	Wrangle Flats, England	CSIP database	Dead stranded, moderately decomposed
2006	December	10	1	Roseisle, Burghead, Moray Firth, Scotland	CSIP database	Dead stranded, moderately decomposed
2007	February	18	1	RAF Wainfleet, England	CSIP database	Dead stranded, moderately decomposed
2008	January	25	1	Burntisland harbour, Scotland	CSIP database	Dead stranded, moderately decomposed
2008	May	8	1	Highland, Scotland	CSIP database	Live stranded, died
2009	October	30	1	Balmedie sands, Scotland	CSIP database	Dead stranded, fresh
2010	January	25	1	Collith Hole, Beadnell, England	CSIP database	Live stranded, died
2010	June	16	1	18 miles NE of Hartlepool, England	CSIP database	Dead, moderately decomposed
2011	March	3	1	Pegwell Bay, England	CSIP database	Dead stranded, fresh
2011	March	26	1	Bovbjerg, Denmark	pers comm LFJ	Dead stranded, decomposed
2011	May	31	1	Redcar, England	CSIP database	Live stranded, died
2011	November	3	1	Stellendam, the Netherlands	Naturalis database	Live stranded, refloated
2011	November	14	1	Pellworm, Germany	ITAW Database	Dead stranded, moderately decomposed
2011	December	14	1	Holbeach, England	CSIP database	Dead stranded, fresh
2011	December	18	1	Hunstanton, England	CSIP database	Dead stranded, moderately decomposed
2012	February	8	1	Knokke-Heist, Belgium	MUMM database; Cools et al. 2013	Live stranded, died
2012	February	25	1	5km off Skegness, England	CSIP database	Dead, fresh
2012	March	13	1	Nr. Lyngby, Denmark	pers comm LFJ	Dead stranded, decomposed
2012	December	15	1	Razende bol, the Netherlands	Naturalis database	Dead stranded, fresh
2013	June	29	1	Terschelling, the Netherlands	Naturalis database	Live stranded, died
2014	January	11	1	Joppa, Edinburgh, Scotland	CSIP database	Dead stranded, fresh
2014	February	20	1	Isle of Sheppey, England	CSIP database	Dead stranded, fresh
2014	February	15-16	2	Henne Strand, Denmark	pers comm LFJ	Live stranded, died
2014	June	25	1	Wassenaar, the Netherlands	Naturalis database	Dead stranded, decomposed
2014	December	17	1	Highland, Scotland	CSIP database	Dead stranded, moderately decomposed
2015	January	16	1	Harboøre, Denmark	pers comm LFJ	Dead stranded, decomposed
2015	February	11	1	Fanø, Denmark	pers comm LFJ	Dead stranded, decomposed
2015	June	26	1	near Spiekeroog, Germany	ITAW Database	Not reported
2016	January	8	2	Wangerooge, Germany	this paper	Dead stranded, decomposed
2016	January	12	1	Eversand, Germany	this paper	Dead stranded
2016	January	12	2	Helgoland, Germany	this paper	Dead stranded, decomposed
2016	January	12	5	Texel, the Netherlands	Naturalis database	Live stranded, died
2016	January	13	1	Büsum, Germany	this paper	Dead stranded, decomposed
2016	January	14	1	Texel, the Netherlands	Naturalis database	Dead stranded, decomposed
2016	January	22	1	Hunstanton, England	this paper	Live stranded, died
2016	January	24	2	Gibraltar Point, England	this paper	Dead stranded, moderately decomposed
2016	January	24	1	Skegness, England	this paper	Dead stranded, moderately decomposed
2016	January	25	1	Friskney Flats, England	this paper	Dead stranded
2016	January	31	8	Kaiser-Wilhelm-Koog, Germany	this paper	One live stranded and died, seven dead stranded and fresh
2016	February	2	1	Calais, France	this paper	Dead stranded, moderately decomposed
2016	February	3	2	Büsum, Germany	this paper	Dead stranded, decomposed
2016	February	4	1	Old Hunstanton, England	this paper	Live stranded, died
2016	February	25	1	Blaavandshuk, Denmark	this paper	Dead stranded, decomposed
Sperm whale stranding records in the southern North Sea from 1996 to 2016. References: Naturalis database (http://www.walvisstrandingen.nl); MUMM database (http://www.mumm.ac.be/EN/Management/Nature/search_strandings.php); CSIP database contact person Rob Deaville; ITAW database contact person Ursula Siebert.
